# Supplementary material for: Renal Medulla is More Sensitive to Cisplatin than Cortex Revealed by Untargeted Mass Spectrometry-Based Metabolomics in Rats
Source: Sci Rep. 2017 Mar 16;7:44804. doi: 10.1038/srep44804 (PMC5353697; doi:10.1038/srep44804)
Supplement: Supplementary dataset [file srep44804-s2.xls]

## Sheet: Table S1
Table S1 Variation in retention times for 10 representative metabolites in GC-MS and LC-MS
GC-MS	Metabolites	QC1	QC2	QC3	QC4	QC5	QC6	QC7	QC8	QC9	SD
		RT(min)	RT(min)	RT(min)	RT(min)	RT(min)	RT(min)	RT(min)	RT(min)	RT(min)
	Ethanolamine	5.697	5.699	5.697	5.697	5.697	5.693	5.693	5.695	5.697	0.00202759
	Leucine	9.83	9.83	9.833	9.833	9.83	9.835	9.833	9.835	9.83	0.00214735
	Malic acid	12.906	12.906	12.906	12.906	12.909	12.9	12.901	12.901	12.903	0.00307318
	Tyrosine	18.277	18.273	18.275	18.273	18.277	18.277	18.271	18.271	18.277	0.00260342
	Cholesterol	28.666	28.669	28.661	28.66	28.668	28.666	28.663	28.663	28.667	0.00315348
LC-MS	Metabolites	QC1	QC2	QC3	QC4	QC5	QC6	SD
		RT(min)	RT(min)	RT(min)	RT(min)	RT(min)	RT(min)
	Uric acid	0.72	0.711	0.729	0.724	0.718	0.715	0.00641093
	LysoPE(20:4)	12.243	12.238	12.249	12.245	12.24	12.244	0.00386868
	LysoPC(18:0)	14.421	14.415	14.417	14.425	14.419	14.421	0.00350238
	FFA C22:4	17.711	17.707	17.705	17.715	17.72	17.719	0.00621021
	DG(38:2)	27.172	27.163	27.17	27.177	27.169	27.18	0.00604704

## Sheet: Table S2
Table S1 Differential metabolites screened out in renal cortex by GC-MS
NO.	Metabolites	Ion RT	Ion m/z	Similarity	VIP	FDR p	RSD (%) a	MSI b	Change trend c
1	Ethanolamine	5.697	102.072	97	2.67093	0.00135	5.94903	1	↓
2	Alanine	7.051	116.146	96	6.84739	1.57e-05	4.78325	1	↓
3	Valine	8.958	144.21	98	4.08839	0.00013	3.00712	1	↓
4	Urea	9.246	147.155	92	10.834	1.57e-05	11.556	1	↑
5	Leucine	9.83	158.2	97	4.67927	0.000482	5.37963	1	↓
6	Phosphoric acid	9.882	299.124	86	7.48155	0.022	3.85055	2	↓
7	Isoleucine	10.169	158.198	93	2.78516	0.00305	5.58107	1	↓
8	Proline	10.225	142.202	93	4.57829	9.35e-05	3.38484	1	↓
9	Uracil	10.838	241.116	92	2.20408	0.00137	6.95012	2	↑
10	Fumaric acid	10.872	245.099	83	1.3922	0.027	6.76153	1	↓
11	Serine	11.167	204.127	95	2.9905	0.000874	13.79	2	↓
12	Threonine	11.565	73.0825	95	2.63392	0.0002	3.13399	1	↓
13	Malic acid	12.906	73.0879	89	2.21103	0.0239	6.50425	1	↓
14	Aspartic acid	13.356	232.144	92	3.55419	9.35e-05	4.07381	1	↓
15	Pyroglutamic acid	13.404	156.152	93	2.00733	0.0142	8.72515	2	↓
16	Glutamic acid	14.596	246.166	94	6.9542	0.00771	4.71796	1	↑
17	Phenylalanine	14.739	73.0865	94	1.61857	0.000662	3.70563	1	↓
18	Lysine	15.643	84.0841	95	2.94789	0.0302	8.01696	1	↓
19	Hypoxanthine	16.847	265.146	93	2.11545	0.0422	11.6945	1	↓
20	Tyrosine	18.277	218.113	95	1.77906	0.00453	6.02975	1	↓
21	Uric acid	19.985	73.0849	84	1.84904	0.00206	17.1108	1	↓
22	Linoleic acid	20.823	95.0938	91	1.68899	0.00312	11.0999	1	↑
23	Elaidic acid	20.855	73.0864	89	1.89401	0.00533	7.08964	1	↑
24	Inosine	24.132	230.129	87	1.52976	0.0081	9.69565	1	↓
25	Cholesterol	28.666	368.397	89	3.85016	0.00783	7.67042	1	↓
a The values were calculated based on QC samples.
b The metabolomics standards initiative (MSI): (see Sumner et al. (2007) Metabolomics 3, 211-221)
c metabolite changing trend in cisplatin-treated groups, “↑” up-regulated and “↓” down-regulated in comparison with control group.

## Sheet: Table S3
Table S2 Differential metabolites screened out in renal cortex by LC-MS
NO.	Metabolite	Ion RT	Ion m/z	Ion mode	VIP	FDR p	RSD (%) a	ppm	Ion form	MS/MS fragments	MSI b	Change trend c
1	Pyruvic acid	0.724	133.016	-	2.69	0.00141	6.10205	28.42	[M+HCOO]-		3	↓
2	Ascorbate 2-sulfate	0.736	254.979	-	2.83	0.000409	4.8719	8.9	[M-H]-	175.025	3	↑
3	Xanthine	0.749	151.028	-	1.08	0.00234	3.02306	12.49	[M-H]-		3	↑
4	Ascorbic acid	0.769	175.027	-	1.04	2.44e-05	19.6683	14.41	[M-H]-		3	↑
5	Acetylcarnitine	0.782	204.124	+	1.34	0.0466	19.9417	3.04	[M+H]+	188.067,145.0508	1	↓
6	Cholic acid	9.871	407.274	-	1.31	0.00504	8.27411	15.31	[M-H]-		3	↑
7	Sphingosine	11.709	300.289	+	1.89	0.00304	9.1214	5.53	[M+H]+	282.279	3	↑
8	LysoPE(20:4)	12.203	500.27	-	1.42	0.00107	5.34972	15.59	[M-H]-	303.2275, 259.2384, 205.1936	2	↓
		12.242	502.29	+				7.11	[M+H]+	484.2819, 361.2731, 269.2262, 203.1769, 199.1549, 171.1135
9	LysoPC(20:4)	12.293	544.34	+	1.03	0.00732	7.29311	0.39	[M+H]+	526.3294,184.0751	2	↑
		12.324	588.327	-				6.71	[M+HCOO]-	530.3276, 303.2412
10	LysoPC(18:2)	12.394	520.34	+	1.27	0.0496	19.004	0.16	[M+H]+	502.3256,184.0713	2	↑
		12.44	564.327	-				5.67	[M+HCOO]-	504.3091, 279.2328, 242.0813, 224.0730
11	LysoPE(16:0)	12.823	452.27	-	1.81	0.0119	3.97449	16.8	[M-H]-	255.2295, 196.0333	2	↑
		12.851	454.291	+				4.11	[M+H]+	436.2821,313.27
12	LysoPC(20:5)	12.931	540.322	-	2.62	0.00157	3.06073	23.07	[M-H]-	480.3044,255.2288	3	↓
13	LysoPC(18:3)	12.936	518.322	+	1.36	0.00354	11.3976	6.12	[M+H]+	459.249	3	↓
14	LysoPE(18:1)	13.219	480.308	+	1.38	0.00915	6.87669	1.49	[M+H]+	462.2877,339.2839,240.0934,181.0202	2	↑
		13.231	478.284	-				19.33	[M-H]-	281.2448, 214.0451, 196.0383
15	Palmitoylcarnitine	13.249	400.344	+	3.36	0.00567	19.7033	3.3	[M+H]+	239.231	1	↓
16	PE(P-16:0e/0:0)	13.249	438.299	+	1.68	2.1e-05	3.52786	1.26	[M+H]+	420.2847, 284.2948, 266.2715	2	↑
		13.258	436.277	-				12.58	[M-H]-	375.222, 239.2359, 196.0354, 152.9947
17	LysoPC(18:1)	13.328	522.356	+	1.05	0.00156	11.6363	0.26	[M+H]+	504.3431, 445.2648, 380.8514, 184.0727	2	↑
		13.323	566.339	-				12.65	[M+HCOO]-	506.3245, 417.0497, 281.2468, 224.0682, 168.5944
18	LysoPE(18:0)	14.263	482.324	+	2.62	0.00013	3.40693	1.17	[M+H]+	464.3027, 421.246, 341.3008	2	↑
		14.296	480.306	-				6.89	[M-H]-	283.2629, 255.2329, 214.0472, 196.0306
19	LysoPC(22:5)	14.397	568.352	-	1.51	0.0111	1.52668	21.4	[M-H]-	508.3338,283.2552		↓
20	Stearoylcarnitine	14.53	428.373	+	2.73	0.00354	19.1061	3	[M+H]+	417.3186,162.9451	1	↓
21	Glycocholic acid	14.7	464.308	-	1.23	2.1e-05	12.5316	14.37	[M-H]-	448.3186, 312.3243, 294.3167	1	↑
22	FFA C22:5	17.165	329.243	-	1.19	0.000512	14.3315	14.7	[M-H]-	285.259	1	↑
23	FFA C22:4	17.652	331.259	-	1.01	0.00448	17.6574	14.16	[M-H]-	287.274	1	↑
24	Cholesterol sulfate	21.049	465.296	-	3.3	0.0119	19.7175	16.85	[M-H]-		3	↓
25	PA(O-20:4/2:0)	22.154	485.264	-	1.42	0.0496	14.6643	4.76	[M-H]-		3	↓
26	Ceramide(d18:1/16:0)	22.872	538.52	+	1.63	8.91e-05	22.6043	0.71	[M+H]+	520.518	3	↑
27	PE(38:5)	23.464	750.528	+	1.04	0.0385	20.5754	20.9	[M+H]+		3	↑
28	DG(37:1)	27.192	681.569	-	1.13	2.1e-05	11.1719	3.1	[M+HCOO]-		3	↑
a The values were calculated based on QC samples.
b The metabolomics standards initiative (MSI): (see Sumner et al. (2007) Metabolomics 3, 211-221).
c metabolite changing trend in cisplatin-treated groups, “↑” up-regulated and “↓” down-regulated in comparison with control group.
Abbreviations: DG, diacylglycerol; TG, triacylglycerols; FFA, free fatty acid; LysoPC, lyso-phosphatidylcholine; LysoPE, lyso-phosphatidylethanolamine; PE, phosphatidylethanolamine; PI, phosphatidylinositol

## Sheet: Table S4
Table S3 Differential metabolites screened out in renal medulla by GC-MS
NO.	Metabolites	Ion RT	Ion m/z	Similarity	VIP	FDR p	RSD (%) a	MSI b	Change trend c
1	Ethanolamine	5.699	102.063	96	3.48075	1.43e-05	7.11453	1	↓
2	Alanine	7.052	116.136	95	2.84947	0.00952	9.20315	1	↓
3	Valine	8.959	144.198	96	2.89952	0.0167	6.51498	1	↓
4	Urea	9.247	147.13	91	11.8649	1.43e-05	9.26512	1	↑
5	Leucine	9.831	158.175	96	3.49223	0.0215	3.60498	1	↓
6	Phosphoric acid	9.881	299.117	87	6.077	0.000288	8.53739	2	↓
7	Isoleucine	10.17	158.172	91	2.69625	0.0101	6.88223	1	↓
8	Proline	10.226	142.182	93	4.42684	6.15e-05	4.11964	1	↓
9	Uracil	10.84	241.098	90	1.83095	6.15e-05	7.93075	2	↑
10	Fumaric acid	10.873	245.071	85	1.51495	0.000211	13.322	1	↑
11	Serine	11.168	204.119	94	2.19795	8.28e-05	13.389	2	↓
12	Threonine	11.566	73.0611	95	2.05553	0.00897	5.07309	1	↓
13	Malic acid	12.935	73.0627	92	2.55463	0.000186	5.77475	1	↑
14	Aspartic acid	13.357	232.124	93	4.3714	0.000267	3.04087	1	↓
15	Pyroglutamic acid	13.406	258.118	94	1.22824	0.00358	18.5168	2	↓
16	Glutamic acid	14.598	73.0587	94	1.37668	0.00877	3.57855	1	↑
17	Phenylalanine	14.739	218.107	92	1.03153	0.049	5.70748	1	↓
18	Lysine	15.645	84.0635	95	1.75138	0.0188	20.6166	1	↓
19	Glutamine	16.424	73.0563	84	1.69944	0.000747	8.22094	1	↑
20	Tyrosine	18.278	218.105	88	1.40322	0.049	10.2865	1	↓
21	Cholesterol	28.668	368.378	90	1.36231	0.0241	6.62752	1	↑
a The values were calculated based on QC samples.
b The metabolomics standards initiative (MSI): (see Sumner et al. (2007) Metabolomics 3, 211-221)
c metabolite changing trend in cisplatin-treated groups, “↑” up-regulated and “↓” down-regulated in comparison with control group.

## Sheet: Table S5
Table S4 Differential metabolites screened out in renal medulla by LC-MS
NO.	Metabolites	Ion RT	Ion m/z	Ion mode	VIP	FDR p	RSD (%) a	ppm	Ion form	MS/MS fragments	MSI b	Change trend c
1	Glucose	0.652	225.06	-	1.47	0.000411	18.3217	8.01	[M+HCOO]-		3	↑
		0.652	179.055	-				2.02	[M-H]-
2	Cytidine	0.699	242.075	-	1.02	0.0247	20.322	10.27	[M-H]-		3	↑
3	Pyruvic acid	0.719	133.016	-	1.98	0.000246	20.9433	22.74	[M+HCOO]-		3	↑
4	Uric acid	0.72	167.022	-	1.05	4.3e-05	10.8808	7.65	[M-H]-		3	↑
5	Ascorbate 2-sulfate	0.732	254.978	-	1.59	0.00157	11.9993	11.63	[M-H]-		3	↑
6	Xanthurenic acid	0.756	250.036	-	1.31	0.0242	17.3975	2.62	[M+HCOO]-		3	↓
		0.756	204.033	-				18.13	[M-H]-
7	Glycerphosphocholine	0.762	258.108	+	1.53	0.0025	22.7711	11.47	[M+H]+		3	↑
8	Carnitine	0.883	162.111	+	1.07	0.00701	18.9134	13.77	[M+H]+		3	↑
9	Indoleacrylic acid	2.132	188.072	+	1.14	0.0309	16.9402	2.39	[M+H]+		3	↓
10	Sphingosine	11.735	300.288	+	2.08	0.0148	9.61922	8.54	[M+H]+	282.273	3	↑
11	LysoPE(20:4)	12.241	502.292	+	1.5	0.00422	5.73159	2.12	[M+H]+	484.2819, 361.2731, 269.2262, 203.1769, 199.1549, 171.1135	2	↓
		12.203	500.27	-				15.59	[M-H]-	303.2275, 259.2384, 205.1936
12	LysoPE(18:2)	12.248	476.27	-	1.06	0.000411	21.8677	15.74	[M-H]-	279.2318, 214.0562, 196.0373	2	↓
		12.262	478.288	+				11.45	[M+H]+	460.2784, 337.2698
13	PI(20:4)	12.287	619.278	-	1.03	0.000562	17.1626	17.47	[M-H]-		3	↓
14	LysoPC(18:2)	12.342	520.338	+	1.06	0.00026	18.2925	3.88	[M+H]+	502.3256, 184.0713	2	↑
		12.397	564.327	-				5.67	[M+HCOO]-	504.3091, 279.2328, 242.0813, 224.0730
15	Linoleyl carnitine	12.785	424.342	+	1.68	0.00701	22.2737	1.62	[M+H]+		1	↓
16	LysoPE(16:0)	12.846	452.268	-	1.93	0.0166	8.66054	20.55	[M-H]-	255.2295, 196.0333	2	↓
		12.851	454.291	+				4.11	[M+H]+	436.2821, 313.27
17	LysoPC(18:3)	12.962	518.32	+	1.25	0.000146	17.5858	8.63	[M+H]+	459.249	3	↓
18	LysoPE(18:1)	13.231	478.284	-	2.27	0.000411	3.3127	19.33	[M-H]-	281.2448, 214.0451, 196.0383	2	↓
		13.239	480.307	+				3.99	[M+H]+	462.2877, 339.2839, 240.0934, 181.0202
19	Palmitoylcarnitine	13.25	400.343	+	1.85	0.0122	13.922	1.04	[M+H]+	239.231	1	↑
20	PE(P-16:0e/0:0)	13.258	436.274	-	1.51	1.46e-05	10.8855	19.89	[M-H]-	375.222, 239.2359, 196.0354, 152.9947	2	↑
		13.265	438.297	+				3.54	[M+H]+	420.2808, 284.2884, 266.2783
21	LysoPE(22:4)	13.276	528.297	-	1.35	0.000146	25.6606	23.45	[M-H]-		3	↑
22	LysoPE(18:0)	14.277	482.323	+	1.06	0.0483	6.99559	4.08	[M+H]+	464.3027, 421.246, 341.3008	2	↓
		14.255	480.306	-				6.89	[M-H]-	283.2629, 255.2329, 214.0472, 196.0306
23	LysoPC(22:5)	14.414	568.351	-	1.23	0.00631	3.03979	17.89	[M-H]-	508.3338, 283.2552	3	↑
24	LysoPC(18:0)	14.421	524.37	+	2.29	0.0247	6.05936	2.51	[M+H]+	506.3626, 184.0711	2	↑
		14.414	568.358	-				7.34	[M+HCOO]-	508.3412, 283.2651, 224.0731
25	Stearoylcarnitine	14.527	428.371	+	2.21	0.000122	16.2429	6.05	[M+H]+	417.3186, 162.9451	1	↑
26	Glycocholic acid	14.718	466.327	+	1.28	0.000409	11.0418	22.86	[M+H]+	448.3186, 312.3243, 294.3167	1	↑
27	FFA C22:6	16.358	327.228	-	2.12	0.00405	14.1443	14.94	[M-H]-		1	↓
28	FFA C22:5	17.22	329.243	-	2.2	0.0012	18.2212	16.52	[M-H]-	285.259	1	↑
29	FFA C22:4	17.711	331.258	-	2.1	0.000707	23.9846	17.17	[M-H]-	287.274	1	↑
30	Cholesterol sulfate	21.21	465.294	-	3.21	0.0205	21.7468	20.71	[M-H]-		3	↓
31	DG(31:0)	22.963	599.489	-	1.34	6.46e-05	16.507	0.4	[M+HCOO]-		3	↑
32	Ceramide (d18:1/16:0)	22.968	538.519	+	1.8	0.0311	17.8831	2.27	[M+H]+	520.518	3	↑
33	DG(33:0)	24.687	627.522	-	1.15	0.000171	14.3882	3.3	[M+HCOO]-		3	↑
34	DG(38:2)	27.172	707.582	-	1.44	0.0242	12.1635	1.33	[M+HCOO]-		3	↑
a The values were calculated based on QC samples.
b The metabolomics standards initiative (MSI): (see Sumner et al. (2007) Metabolomics 3, 211-221).
c metabolite changing trend in cisplatin-treated groups, “↑” up-regulated and “↓” down-regulated in comparison with control group.
Abbreviations: DG, diacylglycerol; TG, triacylglycerols; FFA, free fatty acid; LysoPC, lyso-phosphatidylcholine; LysoPE, lyso-phosphatidylethanolamine; PE, phosphatidylethanolamine; PI, phosphatidylinositol

## Sheet: Table S6
Table S5 Q2 values of OPLS-DA models
	C-L a	C-M b	C-H c
Cortex	-0.00279	0.798	0.91
Medulla	0.45	0.872	0.949
a,b,c OPLS-DA constructed between control group and low-dose, medium-dose and high-dose cisplaitn group, respectively.
